# Supplementary material for: Prevalence of soil-transmitted helminths and associated risk factors among primary school children in Kandahar, Afghanistan: A cross-sectional analytical study
Source: PLoS Negl Trop Dis. 2023 Sep 11;17(9):e0011614. doi: 10.1371/journal.pntd.0011614 (PMC10513306; doi:10.1371/journal.pntd.0011614)
Supplement: S1 File — (XLSX) [file pntd.0011614.s001.xlsx]

## Sheet: Supplementary file
STH_present	Gender	Mother_education	Father_education	Playing_barefoot	Drinkingwater_source	Washing_hands_after_defecation	Nail_status	Habit_of_nail_biting	Raw_vegetable_consumption	Soileating_habit	Domestic_animals	Father_occupation
2	2	2	2	2	1	1	1	2	1	2	1	2
1	2	2	2	2	1	1	1	2	2	2	1	2
2	2	2	1	1	2	1	2	1	2	2	2	2
2	2	2	2	1	1	2	1	1	2	2	1	2
1	2	1	1	2	2	2	2	2	1	2	2	2
2	2	2	1	2	1	1	2	2	1	2	1	2
2	2	1	1	2	2	1	1	2	2	2	2	2
1	2	2	2	2	1	1	2	2	2	2	1	2
2	2	2	1	2	2	2	1	2	1	2	1	2
1	2	1	1	2	2	1	2	2	1	2	1	2
2	2	1	2	1	1	2	2	1	1	2	1	2
1	2	1	2	2	1	1	1	2	2	2	1	1
2	2	1	2	2	1	1	2	2	1	2	2	2
2	2	2	2	2	2	1	2	2	2	2	2	2
1	2	2	2	2	1	1	1	2	1	2	1	2
1	2	1	2	2	1	2	2	2	1	2	1	2
2	2	2	1	2	1	2	2	2	1	2	2	2
2	2	2	2	2	1	2	2	2	2	2	1	2
1	2	2	2	2	2	1	2	2	1	2	2	2
2	2	2	2	2	1	2	2	2	2	2	1	2
2	2	2	2	2	1	1	1	2	2	1	1	2
1	2	2	2	2	1	1	1	2	2	2	2	2
2	1	2	2	2	1	1	1	2	2	2	1	2
2	1	2	2	2	1	2	1	2	2	2	1	2
1	1	2	1	2	1	1	2	2	1	2	2	2
1	2	2	2	2	1	2	2	2	2	2	1	2
2	2	2	2	2	2	1	1	2	2	2	2	2
2	1	2	2	2	1	1	2	2	1	2	2	1
1	2	2	2	2	1	1	1	2	2	2	2	2
1	2	2	2	2	1	1	1	2	1	2	1	2
2	1	2	2	2	1	1	1	2	1	2	1	2
2	1	2	2	2	1	2	1	2	1	2	1	2
1	2	1	2	2	1	1	1	2	1	2	2	2
1	1	2	1	2	1	1	1	2	1	2	1	1
2	2	2	1	2	1	1	1	2	2	2	1	2
1	1	2	1	2	1	1	2	2	2	2	2	2
2	2	2	2	2	1	1	1	2	2	2	1	2
2	1	2	2	2	1	1	1	2	1	2	1	2
1	1	2	2	2	1	1	1	2	1	2	1	2
2	1	2	2	2	1	1	1	2	1	2	1	2
2	2	2	2	2	2	2	2	2	1	2	2	2
1	2	2	2	2	2	1	1	2	1	2	1	2
2	1	2	2	2	1	1	1	2	1	2	1	2
2	2	2	2	1	1	1	2	1	2	2	1	2
1	1	2	2	2	1	2	1	2	1	2	1	2
2	2	2	2	2	1	1	1	2	1	2	2	2
1	1	2	1	2	1	2	1	2	1	2	1	2
2	1	1	2	2	1	1	1	2	1	2	1	2
1	1	2	2	2	1	1	1	2	1	2	1	2
2	1	1	2	2	1	1	1	2	1	2	1	2
2	1	2	2	2	1	1	1	2	1	2	1	2
2	2	1	2	2	1	1	1	2	1	2	1	2
1	1	2	2	2	1	1	1	2	1	2	1	2
2	1	2	1	2	1	1	1	2	1	2	2	2
2	1	1	2	2	1	2	1	2	1	2	1	2
2	2	1	2	2	1	1	1	2	2	2	1	2
1	2	1	1	2	1	1	2	2	2	2	1	2
1	1	1	2	2	1	1	1	2	1	1	1	2
2	1	2	1	1	1	1	2	1	1	2	1	1
2	1	2	2	2	2	2	1	2	1	2	1	2
1	1	2	2	2	1	1	2	2	1	2	1	2
2	2	1	2	2	2	2	1	2	2	1	2	2
1	2	2	2	2	1	1	1	2	2	2	1	2
1	1	2	2	2	1	1	1	2	1	2	1	2
2	1	2	2	2	1	2	1	2	1	2	1	2
2	2	2	2	2	1	1	1	2	2	2	1	2
1	2	2	2	2	1	1	1	2	1	2	1	2
1	2	2	2	2	2	1	1	2	2	2	2	2
2	2	2	2	2	1	2	1	2	1	2	1	2
2	1	2	2	2	2	1	2	2	1	2	2	2
1	2	2	2	2	1	2	2	2	1	2	1	2
2	2	2	2	2	1	1	1	2	2	2	1	2
1	1	2	2	2	1	1	2	2	2	2	1	2
2	2	2	2	2	1	1	1	2	2	2	1	2
1	2	1	1	2	1	1	2	2	2	2	1	2
1	2	2	2	2	1	1	2	2	2	1	1	2
2	1	1	2	2	2	1	1	2	1	2	1	2
1	2	2	2	2	2	2	2	2	2	2	2	2
2	2	2	2	2	1	1	1	2	1	2	1	2
1	2	1	2	2	1	2	2	2	2	2	1	2
2	2	1	2	2	1	2	1	2	2	1	1	2
1	1	1	1	2	1	1	1	2	2	2	1	2
2	1	1	2	2	2	2	1	2	1	2	2	2
1	2	2	2	2	2	1	2	2	2	2	2	2
1	1	2	2	2	1	1	1	2	1	1	1	2
1	2	2	1	2	1	1	1	2	2	2	1	2
1	2	2	2	2	1	2	1	2	2	2	1	2
1	1	2	2	1	1	1	2	1	1	2	1	2
2	1	2	2	2	2	1	1	2	1	2	1	2
2	2	2	2	2	2	2	1	2	2	1	2	1
1	1	2	2	2	1	1	1	2	1	2	1	2
2	1	2	2	2	1	1	1	2	1	2	1	1
1	2	2	2	2	2	1	1	2	1	2	2	2
2	1	2	2	2	1	1	2	2	1	2	1	2
1	2	2	2	2	2	2	1	2	1	2	2	2
1	2	1	2	2	1	1	1	2	2	2	2	2
2	1	2	1	2	1	1	2	2	2	2	1	2
1	1	1	2	2	2	1	1	2	1	2	1	2
2	1	2	2	2	1	1	1	2	1	2	1	2
2	1	2	2	2	1	2	2	2	1	2	1	2
1	1	2	2	2	1	1	2	2	1	2	1	2
2	2	2	1	2	1	2	2	2	1	2	2	2
1	1	1	2	2	1	1	1	2	1	2	1	2
2	1	2	1	2	1	1	1	2	1	2	1	2
2	2	1	2	2	1	2	1	2	1	2	1	2
1	2	2	2	2	1	2	2	2	2	2	1	2
1	1	2	2	2	1	1	1	2	1	2	1	2
2	1	1	2	2	1	1	1	2	1	2	1	1
1	1	1	2	2	1	1	1	2	1	2	1	2
2	1	1	2	2	2	1	1	2	2	2	2	2
2	1	1	2	2	1	2	2	2	1	2	1	2
1	1	2	1	2	1	1	1	2	2	2	2	2
2	2	2	2	2	1	1	1	2	2	2	1	2
1	1	1	1	2	1	2	2	2	1	2	1	2
2	1	2	2	2	1	2	1	2	1	2	1	2
1	1	1	1	2	2	1	2	2	1	2	2	2
2	1	2	2	2	1	1	2	2	1	2	1	2
2	1	2	1	2	1	1	2	2	2	2	1	2
1	1	2	2	2	2	1	2	2	1	2	2	2
1	2	2	2	2	1	1	1	2	2	2	1	2
1	2	2	2	2	1	2	2	2	2	2	1	2
2	1	2	2	2	1	1	1	2	1	2	1	2
2	1	2	1	2	1	2	1	2	1	2	1	2
1	2	2	1	2	1	2	1	2	1	2	1	2
2	1	2	2	2	2	1	1	2	1	2	1	2
2	1	2	1	2	1	1	1	2	1	2	1	2
1	2	2	2	2	1	1	2	2	2	2	1	2
2	2	1	1	2	1	2	1	2	2	2	1	2
2	2	2	2	1	1	1	1	1	1	2	1	2
1	1	1	1	2	1	1	1	2	1	2	1	2
1	2	2	2	2	1	2	2	2	2	2	1	2
1	2	2	2	2	1	2	1	2	1	2	1	2
1	2	1	2	2	1	2	1	2	2	2	1	2
1	2	1	1	2	2	2	1	2	2	2	2	2
1	2	1	2	2	1	1	1	2	2	2	1	2
2	2	1	1	2	2	2	2	2	1	2	2	2
1	2	2	1	2	1	2	1	2	1	2	1	2
2	2	2	1	2	2	1	2	2	2	2	2	2
2	2	2	2	2	1	2	1	2	2	2	1	2
2	2	2	1	2	2	1	1	2	1	2	1	1
2	2	2	1	2	2	2	1	2	1	2	1	2
2	2	2	2	2	1	2	1	2	1	2	1	2
1	2	2	2	2	1	1	1	2	2	2	1	2
2	2	2	2	2	1	1	1	2	1	2	2	2
1	2	2	2	2	2	2	2	2	2	2	2	2
2	2	2	2	2	1	2	1	2	1	2	1	2
2	2	2	2	2	1	1	1	2	1	2	1	2
1	2	2	1	2	1	2	2	2	1	2	2	2
2	2	2	2	2	1	1	1	2	2	2	1	2
1	2	1	2	2	2	2	1	2	1	2	2	2
2	2	2	2	2	1	2	2	2	2	2	1	2
1	2	1	2	2	1	2	2	2	2	1	1	2
2	2	2	2	2	1	1	2	2	2	2	2	1
1	1	2	2	2	1	1	1	2	2	2	1	2
2	1	1	2	2	1	2	1	2	2	2	1	1
2	1	1	1	2	1	1	1	2	1	2	2	2
1	2	1	2	2	1	1	1	2	2	2	1	2
2	2	1	2	2	2	2	1	2	2	2	2	2
2	1	2	2	2	1	2	1	2	1	2	2	2
1	2	2	2	2	1	2	2	2	2	2	2	2
2	2	2	2	2	1	1	1	2	1	2	1	2
1	1	2	2	2	1	2	2	2	1	2	1	1
1	1	2	2	2	1	1	2	2	1	2	1	2
2	2	2	2	2	1	1	2	2	1	2	2	2
2	1	2	1	2	1	1	1	2	1	2	1	2
2	2	2	1	2	1	2	1	2	2	2	1	1
2	1	2	1	2	1	2	1	2	2	2	2	2
2	2	2	2	2	1	1	1	2	2	2	1	1
2	1	2	2	2	1	2	2	2	1	2	1	2
2	1	2	2	2	1	2	2	2	1	2	1	1
2	1	2	2	2	1	1	1	2	1	2	1	2
2	2	2	2	2	2	1	1	2	1	2	2	2
1	2	2	2	2	2	1	1	2	1	2	1	2
2	1	2	2	2	1	1	1	2	1	2	1	2
1	2	2	2	2	1	1	1	2	2	2	1	2
2	1	2	2	2	1	2	2	2	1	2	1	2
2	2	1	2	2	1	1	1	1	1	2	2	2
1	1	2	1	2	1	2	1	2	1	2	1	2
2	1	1	2	2	1	2	1	2	1	2	1	2
1	1	2	2	2	1	1	1	2	1	2	1	2
1	1	2	2	2	1	1	1	2	1	2	1	2
2	1	1	2	2	1	1	1	2	1	2	1	2
1	2	1	2	2	1	2	2	2	1	2	1	1
2	1	1	2	2	1	1	2	2	1	2	1	2
2	1	1	1	2	1	1	1	2	1	2	2	2
2	1	2	2	2	1	2	2	2	1	2	1	1
1	2	2	2	2	1	1	1	2	2	2	1	2
2	2	2	1	2	1	2	2	2	2	2	1	2
2	1	2	2	2	1	1	2	2	1	1	1	2
2	1	2	1	2	1	2	1	2	1	2	1	1
2	1	2	2	2	2	1	1	2	1	2	1	2
1	1	2	2	2	1	1	1	2	1	2	1	2
2	2	2	2	2	2	2	2	2	2	1	2	2
1	2	2	2	2	1	1	1	2	2	2	1	1
2	1	2	2	2	1	1	1	2	1	2	1	2
1	1	2	2	2	1	1	1	2	1	2	1	2
2	2	2	2	2	1	2	1	2	2	2	1	2
2	2	2	2	2	1	1	2	2	1	2	1	2
1	2	2	2	2	2	2	1	2	2	2	2	2
2	2	2	2	2	1	1	1	2	1	2	1	2
1	1	2	2	2	2	2	2	2	1	2	2	2
2	2	2	2	2	1	1	1	2	1	2	1	1
1	2	2	2	2	1	1	1	1	2	2	1	1
2	1	2	2	2	1	1	1	2	2	2	1	2
2	2	2	2	2	1	1	1	2	2	2	1	2
1	2	2	1	2	1	2	1	2	2	2	1	2
2	2	2	2	2	1	1	1	1	2	1	1	2
2	1	2	2	2	2	1	1	2	1	2	1	1
1	2	2	2	2	2	1	1	2	2	2	2	2
2	2	2	2	2	1	2	1	2	1	2	1	2
1	2	2	2	2	1	2	2	2	2	2	1	2
2	2	2	2	2	1	1	2	2	2	1	1	2
2	1	2	1	2	1	2	1	2	2	2	1	2
2	1	2	2	2	2	1	1	2	1	2	2	2
1	2	2	2	2	2	1	1	2	2	2	2	2
2	1	2	2	2	1	1	1	2	1	1	1	2
1	2	2	1	2	1	1	2	2	2	2	1	2
2	2	2	2	2	1	2	1	2	2	2	1	2
1	1	2	2	1	1	1	1	1	1	2	1	2
1	1	2	2	2	2	1	1	2	1	2	1	1
2	2	1	2	2	2	2	1	2	2	1	2	2
2	1	2	2	2	1	1	1	2	1	2	1	1
1	1	1	2	2	1	2	2	2	1	2	1	2
2	2	2	2	2	2	1	1	2	1	2	2	2
2	1	2	2	2	1	2	1	2	1	2	1	2
1	2	1	2	2	2	1	2	2	1	2	2	2
2	2	1	2	2	1	2	1	2	2	2	2	2
1	1	1	1	2	1	1	1	2	2	2	1	1
2	1	1	2	2	2	2	2	2	1	2	1	2
1	1	2	2	2	1	2	1	2	1	2	1	2
2	1	2	2	2	1	1	1	2	1	2	1	1
1	1	2	2	1	1	1	1	1	1	2	1	1
2	2	2	1	2	1	1	1	2	1	2	2	2
2	1	2	2	2	1	1	2	2	1	2	1	2
1	1	2	1	2	1	1	2	2	1	2	1	1
2	2	2	2	2	1	1	1	2	1	2	1	2
2	2	2	2	2	1	2	2	2	2	2	1	2
1	1	2	2	2	1	2	1	2	1	2	1	2
2	1	2	2	2	1	2	2	2	1	2	1	2
1	1	2	2	2	1	1	1	1	1	2	1	2
2	1	2	2	2	2	2	1	2	2	2	2	2
1	1	2	2	2	1	2	2	2	1	2	1	2
2	1	2	1	2	1	1	1	2	2	2	2	2
2	2	2	2	2	1	1	1	2	2	2	1	2
2	1	2	1	2	1	1	1	2	1	2	1	2
1	1	2	2	2	1	1	1	2	1	2	1	2
2	1	2	1	2	2	2	2	2	1	2	2	2
2	1	2	1	2	1	1	1	2	1	2	1	2
1	1	2	1	2	1	1	1	2	2	2	1	2
2	1	2	1	2	2	1	1	2	1	2	2	2
1	2	2	2	2	1	2	1	2	2	2	1	1
2	2	2	2	2	1	1	1	2	2	2	1	1
1	1	2	2	2	1	1	1	2	1	2	1	2
2	1	2	1	2	1	1	1	2	1	2	1	2
1	2	2	1	2	1	1	1	2	1	2	1	2
2	1	2	2	2	2	1	1	2	1	2	1	1
1	1	2	1	2	1	2	2	2	1	2	1	1
2	2	2	2	2	1	1	1	2	2	2	1	2
1	2	1	1	2	1	2	1	2	2	2	1	2
2	2	2	2	2	1	1	2	2	1	2	1	2
1	1	2	1	2	1	2	2	1	1	2	1	2
2	2	2	2	2	1	1	1	1	2	2	1	2
2	2	2	2	2	1	2	2	1	1	2	1	2
2	2	2	2	2	1	2	1	2	2	2	1	1
1	2	2	1	2	2	1	1	2	2	2	2	1
2	2	2	2	2	1	2	2	2	2	2	1	1
2	2	2	1	2	2	1	1	2	1	2	2	2
1	2	2	1	2	1	1	2	2	1	2	1	2
2	2	2	1	2	2	2	2	2	2	2	2	1
2	2	1	2	2	1	2	1	2	2	2	1	2
1	2	2	1	2	2	1	1	2	1	2	1	1
2	2	1	1	2	2	1	1	2	1	2	1	2
1	2	2	2	2	1	1	1	2	1	2	1	1
2	2	2	2	2	1	1	2	2	2	2	1	2
2	2	1	2	2	1	2	2	2	1	2	2	2
2	2	1	2	2	2	1	2	2	2	2	2	2
1	2	1	2	2	1	1	1	2	1	2	1	2
2	2	1	2	2	1	1	2	2	1	2	1	2
1	2	2	1	2	1	1	1	2	1	2	2	2
2	2	2	2	2	1	1	2	2	2	2	1	2
1	2	2	2	2	2	1	1	2	1	2	2	2
1	2	2	2	2	1	2	1	2	2	2	1	1
2	2	2	2	2	1	2	2	2	2	1	1	2
1	2	2	2	2	1	1	1	2	2	2	2	1
2	1	2	2	2	1	1	1	1	2	2	1	2
2	1	2	2	2	1	2	2	2	2	2	1	1
2	1	2	1	2	1	1	2	1	1	2	2	1
2	2	2	2	2	1	2	2	2	2	2	1	2
1	2	2	2	2	2	1	1	2	2	2	2	2
2	1	2	2	2	1	1	1	2	1	2	2	2
1	2	2	2	2	1	1	1	2	2	2	2	1
1	2	2	2	2	1	2	1	2	1	2	1	1
2	1	2	2	2	1	1	1	2	1	2	1	2
2	1	2	2	2	1	1	1	2	1	2	1	2
2	2	2	2	2	1	1	2	2	1	2	2	2
1	1	2	1	2	1	1	1	2	1	2	1	1
1	2	2	1	2	1	1	1	2	2	2	1	2
2	1	2	1	2	1	1	1	2	2	2	2	2
2	2	2	2	2	1	1	1	2	2	2	1	2
2	1	2	2	2	1	1	1	2	1	2	1	2
1	1	2	2	2	1	1	2	2	1	2	1	1
2	1	2	2	2	1	1	1	2	1	2	1	1
2	2	2	2	2	2	1	1	2	1	2	2	2
1	2	2	2	2	2	1	1	2	1	2	1	2
2	1	2	2	2	1	2	2	2	1	2	1	2
2	2	2	2	2	1	1	1	2	2	2	1	2
1	1	2	2	2	1	2	1	1	1	2	1	1
2	2	2	2	2	1	1	1	1	1	2	2	1
2	1	2	1	2	1	1	1	1	1	2	1	1
2	1	2	2	2	1	1	2	1	1	2	1	2
1	1	2	2	2	1	2	2	2	1	2	1	2
2	1	2	2	2	1	2	2	2	1	2	1	1
1	1	1	2	1	1	1	1	1	1	2	1	1
1	2	2	2	2	1	1	2	2	1	2	1	2
2	1	1	2	2	1	1	1	2	1	2	1	1
1	1	2	1	2	1	1	1	2	1	2	2	1
2	1	2	2	2	1	1	1	2	1	2	1	1
2	2	1	2	1	1	1	1	1	2	2	1	2
1	2	1	1	1	1	2	1	1	2	2	1	2
2	1	1	2	2	1	1	1	2	1	1	1	2
1	1	1	1	2	1	2	1	2	1	2	1	1
2	1	2	2	2	2	1	1	2	1	2	1	2
1	1	2	2	2	1	1	1	2	1	2	1	2
2	2	2	2	2	2	1	1	2	2	1	2	1
1	2	2	2	2	1	1	1	2	2	2	1	2
2	1	2	2	2	1	1	1	2	1	2	1	2
1	1	2	2	2	1	2	1	2	1	2	1	1
2	2	2	2	2	1	1	1	2	2	2	1	1
1	2	2	2	2	1	1	1	1	1	2	1	2
2	2	1	2	2	2	1	1	1	2	2	2	2
1	2	2	2	2	1	1	1	1	1	2	1	2
2	1	2	2	2	2	1	1	2	1	2	2	1
2	2	2	2	2	1	1	2	2	1	2	1	2
1	2	2	2	2	1	1	1	2	2	2	1	2
2	1	2	2	2	1	1	2	2	2	2	1	2
2	2	2	2	2	1	2	1	2	2	2	1	2
1	2	2	1	2	1	1	1	2	2	2	1	1
2	2	2	2	2	1	2	1	2	2	1	1	2
2	1	2	2	2	2	2	2	2	1	2	1	2
1	2	2	2	2	2	1	1	2	2	2	2	2
2	2	2	2	2	1	1	2	2	1	2	1	1
1	2	2	2	2	1	1	1	2	2	2	1	1
2	2	2	2	2	1	2	1	2	2	1	1	2
2	1	2	1	2	1	1	1	2	2	2	1	2
2	1	2	2	2	2	2	1	2	1	2	2	1
2	2	2	2	2	2	1	1	2	2	2	2	2
1	1	2	2	2	1	1	1	2	1	1	1	2
2	2	2	1	2	1	1	2	2	2	2	1	2
2	2	1	2	2	1	1	2	1	2	2	1	1
1	1	2	2	2	1	1	1	2	1	2	1	2
1	1	1	2	2	2	1	2	2	1	2	1	2
2	2	2	2	2	2	1	1	2	2	1	2	2
2	1	2	2	2	1	1	2	2	1	2	1	2
2	1	1	2	2	1	2	1	2	1	2	1	2
1	2	1	2	2	2	2	2	2	1	2	2	2
2	1	1	2	2	1	1	2	2	1	2	1	2
1	2	1	2	2	2	1	1	2	1	2	2	2
2	2	2	2	2	1	1	2	2	2	2	2	2
2	1	2	1	2	1	2	1	2	2	2	1	2
2	1	2	2	2	2	1	2	2	1	2	1	2
2	1	2	2	2	1	2	2	2	1	2	1	2
1	1	2	2	1	1	1	2	2	1	2	1	1
2	1	2	2	2	1	1	2	2	1	2	1	2
2	2	2	1	2	1	1	2	2	1	2	2	2
1	1	2	2	1	1	1	1	2	1	2	1	2
2	1	1	1	2	1	2	2	2	1	2	1	2
2	2	2	2	2	1	2	2	2	1	2	1	2
1	2	2	2	1	1	2	2	1	2	2	1	2
2	1	2	2	2	1	1	2	2	1	2	1	2
2	1	2	2	2	1	2	2	2	1	2	1	2
1	1	2	2	1	1	1	1	1	1	2	1	2
1	1	2	2	2	2	1	1	2	2	2	2	2
2	1	2	2	2	1	1	1	2	1	2	1	2
2	1	2	1	2	1	2	1	2	2	2	2	2
1	2	2	2	2	1	1	2	2	2	2	1	2
2	1	2	1	2	1	2	2	2	1	2	1	2
1	1	2	2	1	1	1	1	1	1	2	1	2
1	1	2	1	1	2	1	2	1	1	2	2	1
1	1	2	1	2	1	1	2	2	1	2	1	2
2	1	2	1	2	1	1	1	2	2	2	1	2
2	1	2	1	2	2	1	1	2	1	2	2	2
1	2	2	2	2	1	2	1	2	2	2	1	2
1	2	2	2	2	1	1	1	2	2	2	1	2
2	1	2	2	2	1	1	1	2	1	2	1	1
1	1	2	1	1	1	1	1	1	1	2	1	2
2	2	2	1	2	1	1	2	2	1	2	1	2
2	1	1	2	2	2	1	1	2	1	2	1	2
2	1	2	1	2	1	1	1	2	1	2	1	2
2	2	1	2	2	1	1	1	2	2	2	1	2
1	2	2	1	2	1	1	1	2	2	2	1	2
2	2	2	2	2	1	2	2	2	1	2	1	2
2	1	1	1	2	1	1	1	2	1	2	1	2
2	2	1	2	2	1	1	1	2	2	2	1	2
1	2	1	2	2	1	1	2	2	1	2	1	2
2	2	1	2	2	1	2	1	2	2	2	1	2
1	2	2	1	2	2	1	1	2	2	2	2	2
2	2	2	2	2	1	2	1	2	2	2	1	2
1	2	2	1	2	2	1	2	2	1	2	2	2
1	2	2	1	2	1	1	1	2	1	2	1	2
1	2	2	1	2	2	1	1	2	2	2	2	2
2	2	2	2	2	1	1	1	2	2	2	1	2
2	2	2	1	1	2	1	1	1	1	2	1	2
1	2	2	1	1	2	1	1	1	1	2	1	2
2	2	2	2	1	1	1	1	1	1	2	1	2
1	2	1	2	2	1	2	1	2	2	2	1	2
2	2	2	2	2	1	1	1	2	1	2	2	2
2	2	2	2	2	2	1	2	2	2	2	2	2
1	2	2	2	2	1	1	1	2	1	2	1	2
2	2	2	2	2	1	1	2	2	1	2	1	1
1	2	1	1	2	1	2	1	2	1	2	2	2
2	2	2	2	2	1	1	2	2	2	2	1	2
1	2	1	2	2	2	2	2	2	1	2	2	2
1	2	2	2	2	1	1	1	2	2	2	1	2
1	2	2	2	1	1	1	1	1	2	1	1	2
2	2	2	2	2	1	2	1	2	2	2	2	2
2	1	2	2	2	1	1	1	2	2	2	1	2
2	1	2	2	2	1	1	1	2	2	2	1	2
1	1	2	1	1	1	1	1	1	1	2	2	2
2	2	2	2	2	1	2	1	2	2	2	1	2
2	2	1	2	2	2	1	2	2	2	2	2	2
1	1	2	2	2	1	2	2	2	1	2	2	2
2	2	1	2	2	1	1	1	2	2	2	2	2
2	2	2	2	2	1	1	2	2	1	2	1	2
1	1	2	2	2	1	1	1	2	1	2	1	2
2	1	1	2	2	1	1	2	2	1	2	1	2
2	2	1	2	2	1	1	2	2	1	2	2	2
1	1	1	1	2	1	1	1	2	1	2	1	2
2	2	1	1	2	1	2	2	2	2	2	1	2
1	1	2	1	2	1	1	1	2	2	2	2	2
2	2	2	2	2	1	2	2	2	2	2	1	2
2	1	2	2	2	1	2	1	2	1	2	1	2
1	1	2	2	2	1	1	1	2	1	2	1	2
1	1	2	2	1	1	2	1	1	1	2	1	2
2	2	2	2	2	2	1	2	2	1	2	2	2
2	2	2	2	2	2	1	1	2	1	2	1	2
1	1	2	2	2	1	1	2	2	1	2	1	2
2	2	2	2	2	1	2	1	2	2	2	1	2
1	1	2	2	2	1	1	2	2	1	2	1	2
2	2	2	2	2	1	1	1	2	1	2	2	2
2	1	2	1	2	1	2	1	2	1	2	1	1
1	1	2	2	2	1	1	1	2	1	2	1	2
2	1	2	2	2	1	1	1	2	1	2	1	1
1	1	2	2	2	1	1	1	2	1	2	1	2
2	1	2	2	2	1	1	2	2	1	2	1	2
2	2	2	2	2	1	2	1	2	1	2	1	2
2	1	2	2	2	1	1	1	2	1	2	1	2
2	1	2	1	2	1	1	2	2	1	2	2	2
1	1	2	2	2	1	1	1	2	1	2	1	2
2	2	2	2	2	1	1	1	2	2	2	1	2
2	2	2	1	2	1	2	2	2	2	2	1	2
1	1	2	2	2	1	1	2	2	1	1	1	2
2	1	2	1	2	1	2	2	2	1	2	1	2
2	1	2	2	2	2	1	1	2	1	2	1	2
2	1	2	2	2	1	1	1	2	1	2	1	2
1	2	2	2	2	2	2	2	2	2	1	2	2
1	2	2	2	2	1	2	2	2	2	2	1	2
2	1	2	2	2	1	1	1	2	1	2	1	2
2	1	2	2	2	1	1	1	2	1	2	1	1
2	2	2	2	2	1	1	1	2	2	2	1	2
1	2	2	2	2	1	1	1	2	1	2	1	2
2	2	1	2	2	2	2	2	2	2	2	2	2
2	2	2	2	1	1	1	1	1	1	2	1	2
2	1	1	2	2	2	1	1	2	1	2	2	2
2	2	2	2	2	1	2	2	2	1	2	1	2
2	2	2	2	2	1	2	1	2	2	2	1	2
1	1	1	2	2	1	1	2	2	2	2	1	2
2	2	1	2	2	1	1	2	2	2	2	1	2
2	2	1	1	2	1	1	2	2	2	2	1	2
2	2	1	2	2	1	1	2	2	2	1	1	2
1	1	2	2	2	2	1	1	2	1	2	1	2
2	2	2	2	2	2	2	2	2	2	2	2	2
2	2	2	2	2	1	1	1	2	1	2	1	2
2	2	2	2	2	1	2	1	2	2	2	1	2
2	2	2	2	2	1	2	1	2	2	1	1	2
1	1	2	1	2	1	1	2	2	2	2	1	2
2	1	2	2	2	2	1	1	2	1	2	2	2
2	2	2	2	2	2	1	2	2	2	2	2	2
1	1	2	2	2	1	2	1	2	1	1	1	2
2	2	1	1	2	1	1	1	2	2	2	1	2
1	2	2	2	2	1	1	1	2	2	2	1	2
2	1	2	2	2	1	2	2	2	1	2	1	2
1	1	2	2	2	2	2	1	2	1	2	1	2
1	2	2	2	2	2	2	1	2	2	1	2	2
2	1	2	2	2	1	2	1	2	1	2	1	2
2	1	2	2	2	1	1	1	2	1	2	1	2
1	2	2	2	2	2	2	2	2	1	2	2	2
2	1	2	2	2	1	2	1	2	1	2	1	2
1	2	2	2	2	2	1	2	2	1	2	2	2
2	2	2	2	2	1	2	1	2	2	2	2	2
1	1	2	1	2	1	1	1	2	2	2	1	1
2	1	2	2	2	2	2	1	2	1	2	1	2
2	1	2	2	2	1	2	1	2	1	2	1	2
1	1	2	2	2	1	1	1	2	1	2	1	2
2	1	2	2	2	1	1	1	2	1	2	1	2
2	2	2	1	2	1	2	2	2	1	2	2	2
2	1	2	2	2	1	2	1	2	1	2	1	2
2	1	2	1	2	1	1	1	2	1	2	1	2
2	2	2	2	2	1	2	2	2	1	2	1	2
2	2	2	2	2	1	1	1	2	2	2	1	2
1	1	2	2	2	1	2	1	2	1	2	1	2
2	1	2	2	2	1	2	2	2	1	2	1	2
2	1	2	2	2	1	2	2	2	1	2	1	2
2	1	1	2	1	2	1	2	1	2	2	2	1
2	1	2	2	2	1	1	1	2	1	2	1	2
1	1	1	1	2	1	2	2	2	2	2	2	1
2	2	2	2	2	1	1	1	2	2	2	1	2
2	1	2	1	2	1	1	1	2	1	2	1	2
2	1	1	2	2	1	2	1	2	1	2	1	2
1	1	1	1	2	2	2	1	2	1	2	2	2
1	1	1	2	2	1	2	2	2	1	2	1	2
1	1	1	1	2	1	1	1	2	2	2	1	2
1	1	2	2	2	2	2	2	2	1	2	2	1
1	2	2	2	2	1	1	2	2	2	2	1	2
2	2	2	2	2	1	1	2	2	2	2	1	2
2	1	2	2	2	1	1	1	2	1	2	1	2
2	1	2	1	2	1	2	1	2	1	2	1	1
1	2	2	1	2	1	2	1	2	1	2	1	2
2	1	2	2	2	2	1	1	2	1	2	1	1
2	1	2	1	2	1	2	2	2	1	2	1	2
1	2	2	2	2	1	2	2	2	2	2	1	1
2	2	2	1	2	1	1	1	2	2	2	1	2
1	2	2	2	2	1	1	1	2	1	2	1	2
1	1	2	1	2	1	1	1	2	1	2	1	2
2	2	2	2	2	1	1	1	2	2	2	1	2
2	2	2	2	2	1	1	1	2	1	2	1	2
2	2	2	2	2	1	2	2	2	2	2	1	2
2	2	2	1	2	2	1	1	2	2	2	2	2
1	2	1	2	2	1	2	1	2	2	2	1	2
2	2	2	1	2	2	2	1	2	1	2	2	2
2	2	1	1	2	1	1	1	2	1	2	1	2
1	2	2	1	2	2	1	1	2	2	2	2	2
2	2	2	2	2	1	1	1	2	2	2	1	2
2	2	1	1	2	2	2	2	2	1	2	1	1
2	2	1	1	2	2	1	2	2	1	2	1	2
1	2	1	2	2	1	1	1	2	1	2	1	2
2	2	1	2	2	1	2	2	2	2	2	1	1
1	2	2	2	2	1	1	1	2	1	2	2	2
2	2	2	2	2	2	2	2	2	2	2	2	2
1	2	2	2	2	1	1	2	2	1	2	1	2
2	2	2	2	2	1	2	1	2	1	2	1	1
1	2	2	1	2	1	1	1	2	1	2	2	2
2	2	2	2	2	1	1	1	2	2	2	1	2
1	2	2	2	2	2	2	2	2	1	2	2	2
2	2	2	2	2	1	1	1	2	2	2	1	1
1	2	2	2	2	1	1	1	2	2	1	1	2
2	2	2	2	2	1	1	1	2	2	2	2	2
2	1	2	2	2	1	2	1	2	2	2	1	2
2	1	2	2	2	1	1	2	2	2	2	1	2
2	1	2	1	2	1	2	1	2	1	2	2	2
2	2	2	2	2	1	1	1	2	2	2	1	2
2	2	2	2	1	2	2	2	1	2	2	2	2
2	1	2	2	2	1	1	1	2	1	2	2	1
1	2	2	2	2	1	1	1	2	2	2	2	1
1	2	2	2	2	1	1	1	2	1	2	1	2
2	1	2	2	2	1	1	1	2	1	2	1	2
2	1	2	2	2	1	2	1	2	1	2	1	2
1	2	2	2	1	1	1	1	1	1	2	2	2
2	1	2	1	2	1	1	1	2	1	2	1	1
2	2	2	1	1	1	1	1	1	2	2	1	2
1	1	2	1	1	1	2	1	1	2	2	2	2
2	2	2	2	2	1	2	2	2	2	2	1	2
2	1	2	2	2	1	1	2	2	1	2	1	2
1	1	2	2	2	1	2	1	2	1	2	1	2
2	1	2	2	2	1	1	1	2	1	2	1	2
2	2	2	2	2	2	1	1	2	1	2	2	2
2	2	2	2	1	2	1	1	2	1	2	1	2
2	1	2	2	2	1	1	2	2	1	2	1	2
2	2	2	2	1	1	2	1	2	2	2	1	2
1	1	2	2	1	1	1	1	2	1	2	1	2
2	2	2	2	2	1	1	1	2	1	2	2	1
1	1	2	1	2	1	2	1	2	1	2	1	2
1	1	2	2	1	1	1	1	2	1	2	1	1
2	1	2	2	2	1	2	2	2	1	2	1	2
1	1	2	2	2	1	1	1	2	1	2	1	2
2	1	2	2	2	1	2	1	2	1	2	1	2
2	2	2	2	1	1	1	2	1	1	2	1	2
2	1	2	2	2	1	1	2	2	1	2	1	1
1	1	2	1	2	1	1	1	2	1	2	2	2
1	1	2	2	1	1	1	1	1	1	2	1	1
2	2	2	2	2	1	1	1	2	2	2	1	1
1	2	2	1	2	1	1	1	2	2	2	1	2
2	1	2	2	2	1	2	1	2	1	1	1	2
1	1	2	1	2	1	1	1	2	1	2	1	2
2	1	2	2	1	2	2	1	1	1	2	1	1
2	1	2	2	1	1	1	1	1	1	2	1	2
2	2	2	2	2	2	1	1	2	2	1	2	2
1	2	2	2	2	1	1	1	2	2	2	1	1
1	1	2	2	2	1	1	1	2	1	2	1	2
2	1	2	2	2	1	1	1	2	1	2	1	2
2	2	2	2	2	1	2	1	2	2	2	1	1
2	2	2	2	2	1	1	1	2	1	2	1	1
1	2	2	2	2	2	1	1	2	2	2	2	2
2	2	2	2	2	1	1	1	2	1	2	1	2
2	1	2	2	2	2	1	1	2	1	2	2	2
2	2	2	2	1	1	1	1	2	1	2	1	1
1	2	2	2	1	1	1	2	2	2	2	1	2
1	1	2	2	1	1	1	1	2	2	2	1	2
2	2	2	2	2	1	1	2	2	2	2	1	2
2	2	2	1	1	1	2	1	2	2	2	1	2
1	2	2	2	1	1	1	1	2	2	1	1	1
2	1	2	2	2	2	2	1	2	1	2	1	2
1	2	2	2	1	2	2	2	2	2	2	2	2
2	2	2	2	2	1	1	1	2	1	2	1	2
1	2	2	2	2	1	1	2	2	2	2	1	1
1	2	2	2	1	1	1	1	2	2	1	1	1
2	1	2	1	1	1	2	1	2	2	2	1	2
2	1	2	2	2	2	1	1	2	1	2	2	2
1	2	2	2	2	2	2	1	2	2	2	2	1
2	1	2	2	1	1	1	1	2	1	1	1	2
1	2	2	1	1	1	1	1	2	2	2	1	2
2	2	2	2	1	1	1	2	2	2	2	1	2
2	1	2	2	1	1	1	2	2	1	2	1	1
1	1	2	2	1	2	1	1	2	1	2	1	2
1	2	2	2	2	2	1	1	2	2	1	2	2
2	1	2	2	2	1	1	1	2	1	2	1	2
2	1	2	2	1	1	1	2	1	1	2	1	2
2	2	2	2	1	2	2	1	1	1	2	2	2
2	1	2	2	2	1	2	2	2	1	2	1	2
2	2	2	2	2	2	1	2	2	1	2	2	2
1	2	2	2	2	1	1	1	2	2	2	2	2
2	1	2	1	2	1	1	2	2	2	2	1	2
2	1	2	2	2	2	2	1	2	1	2	1	2
2	1	1	2	2	1	1	2	2	1	2	1	2
2	1	2	2	1	1	2	2	1	1	2	1	2
1	1	1	2	2	1	1	1	2	1	2	1	1
2	2	2	1	2	1	1	2	2	1	2	2	2
2	1	2	2	2	1	1	2	2	1	2	1	2
1	1	1	1	2	1	1	1	2	1	2	1	2
2	2	1	2	2	1	2	2	2	1	2	1	2
1	2	1	2	2	1	2	2	2	2	2	1	2
2	1	1	2	2	1	2	2	2	1	2	1	2
1	1	2	2	2	1	1	2	2	1	2	1	2
2	1	2	2	2	1	2	2	2	1	2	1	2
1	1	2	2	2	2	1	1	2	2	2	2	2
1	1	2	2	2	1	1	1	2	1	2	1	2
1	1	2	1	2	1	1	1	2	2	2	2	2
2	2	2	2	2	1	2	1	2	2	2	1	2
2	1	2	1	2	1	1	2	2	1	2	1	2
2	1	2	2	2	1	2	2	2	1	2	1	2
2	1	2	1	2	2	1	1	2	1	2	2	2
1	1	2	1	1	1	1	2	1	1	2	1	1
1	1	2	1	1	1	1	1	1	2	2	1	2
2	1	2	1	1	2	1	1	1	1	2	2	2
2	2	2	2	2	1	1	1	2	2	2	1	2
2	2	2	2	2	1	2	1	2	2	2	1	2
2	1	2	2	2	1	1	1	2	1	2	1	2
2	1	2	1	2	1	1	1	2	1	2	1	1
1	2	2	1	2	1	1	1	2	1	2	1	2
2	1	2	2	2	2	1	2	2	1	2	1	2
2	1	2	1	2	1	1	1	2	1	2	1	2
2	2	2	2	2	1	1	1	2	2	2	1	2
2	2	2	1	2	1	1	1	2	2	2	1	2
1	2	2	2	1	1	1	1	1	1	2	1	2
2	1	2	1	2	1	2	2	2	1	2	1	2
1	2	2	2	2	1	1	1	2	2	2	1	2
2	2	2	2	2	1	1	1	2	1	2	1	2
1	2	2	2	1	1	1	2	1	2	2	1	2
2	2	2	1	2	2	2	1	2	2	2	2	2
1	2	2	2	2	1	1	1	2	2	2	1	2
2	2	2	1	2	2	2	1	2	1	2	2	2
1	2	2	1	2	1	1	1	2	1	2	1	2
1	2	2	1	2	2	1	1	2	2	2	2	2
1	2	2	2	2	1	1	1	2	2	2	1	2
2	2	2	1	2	2	1	1	2	1	2	1	2
2	2	2	1	2	2	1	1	2	1	2	1	2
2	2	2	2	2	1	1	1	2	1	2	1	2
1	2	2	2	2	1	1	1	2	2	2	1	2
2	2	1	2	2	1	2	1	2	1	2	2	2
1	2	2	2	2	2	1	1	2	2	2	2	2
2	2	2	2	2	1	1	2	2	1	2	1	2
2	2	2	2	2	1	1	1	2	1	2	1	2
1	2	1	1	1	1	1	2	1	1	2	2	1
2	2	2	2	2	1	2	1	2	2	2	1	2
2	2	1	2	2	2	1	2	2	1	2	2	2
1	2	2	2	2	1	2	1	2	2	2	1	2
1	2	2	2	2	1	1	1	2	2	1	1	2
1	2	1	2	2	1	1	1	2	2	2	2	2
2	1	1	2	2	1	2	1	2	2	2	1	2
2	1	1	2	2	1	1	1	2	2	2	1	2
2	1	1	1	2	1	1	1	2	1	2	2	2
1	2	2	2	2	1	1	1	2	2	2	1	2
2	2	2	2	2	2	2	1	2	2	2	2	2
1	1	2	2	2	1	1	2	2	1	2	2	2
2	2	2	2	2	1	2	2	2	2	2	2	2
2	2	2	2	2	1	1	1	2	1	2	1	2
2	1	2	2	2	1	1	2	2	1	2	1	2
1	1	2	2	2	1	1	1	2	1	2	1	2
2	2	2	2	2	1	1	2	2	1	2	2	2
2	1	2	1	2	1	1	2	2	1	2	1	2
1	2	2	1	2	1	1	1	2	2	2	1	2
2	1	2	1	2	1	2	2	2	2	2	2	2
1	2	2	2	2	1	1	1	2	2	2	1	2
1	1	2	2	2	1	2	2	2	1	2	1	2
2	1	2	2	2	1	2	1	2	1	2	1	2
1	1	2	2	2	1	1	1	2	1	2	1	2
1	2	2	2	2	2	2	1	2	1	2	2	2
2	2	2	2	2	2	1	2	2	1	2	1	2
2	1	2	2	2	1	1	1	2	1	2	1	2
1	2	2	2	2	1	1	1	2	2	2	1	2
2	1	2	2	2	1	2	1	2	1	2	1	2
2	2	2	2	1	1	1	2	1	1	2	2	2
1	1	2	1	2	1	1	1	2	1	2	1	2
2	1	2	2	2	1	2	1	2	1	2	1	1
1	1	2	2	2	1	1	1	2	1	2	1	2
2	1	2	2	2	1	1	1	2	1	2	1	1
1	1	2	2	2	1	1	1	2	1	2	1	2
2	2	2	2	2	1	1	2	2	1	2	1	2
1	1	2	2	2	1	2	1	2	1	2	1	2
2	1	2	1	2	1	1	1	2	1	2	2	2
2	1	2	2	2	1	1	2	2	1	2	1	2
2	2	2	2	2	1	1	1	2	2	2	1	2
2	2	2	1	2	1	1	1	2	2	2	1	2
2	1	2	2	2	1	2	2	2	1	1	1	2
1	1	2	1	2	1	1	2	2	1	2	1	2
2	1	2	2	2	2	2	2	2	1	2	1	2
2	1	2	2	2	1	1	1	2	1	2	1	2
2	2	2	2	2	2	1	1	2	2	1	2	2
1	2	2	2	2	1	2	1	2	2	2	1	2
1	1	2	2	2	1	2	2	2	1	2	1	2
2	1	2	2	2	1	1	1	2	1	2	1	2
1	2	2	2	2	1	1	1	2	2	2	1	1
2	2	2	2	2	1	1	1	2	1	2	1	2
1	2	2	2	2	2	1	1	2	2	2	2	2
2	2	2	2	2	1	2	2	2	1	2	1	2
1	1	2	2	2	2	1	1	2	1	2	2	2
1	2	2	2	2	1	1	1	2	1	2	1	2
1	2	2	2	2	1	2	2	2	2	2	1	2
1	1	2	2	2	1	2	1	2	2	2	1	2
1	2	2	2	2	1	1	2	2	2	2	1	2
2	2	2	1	2	1	1	2	2	2	2	1	2
2	2	2	2	2	1	1	2	2	2	1	1	2
2	1	2	2	2	2	1	2	2	1	2	1	2
1	2	2	2	2	2	1	1	2	2	2	2	2
2	2	2	2	2	1	2	2	2	1	2	1	2
2	2	2	2	2	1	1	1	2	2	2	1	2
2	2	2	2	2	1	2	1	2	2	1	1	2
2	1	2	1	2	1	2	1	2	2	2	1	2
1	1	2	2	2	2	1	1	2	1	2	2	2
1	2	2	2	2	2	1	1	2	2	2	2	2
2	1	2	2	2	1	1	2	2	1	1	1	2
1	2	2	1	2	1	2	1	2	2	2	1	2
2	2	2	2	2	1	1	1	2	2	2	1	2
1	1	2	2	1	1	1	1	1	1	2	1	2
2	1	2	2	2	2	1	1	2	1	2	1	2
1	2	2	2	1	2	2	1	1	2	1	2	1
2	1	2	2	2	1	1	1	2	1	2	1	1
2	1	2	2	1	1	1	1	1	1	2	1	2
2	2	2	2	2	2	1	1	2	1	2	2	2
1	1	2	2	1	1	1	1	1	1	2	1	2
1	2	2	2	2	2	1	1	2	1	2	2	1
1	2	1	2	2	1	2	2	2	2	2	2	1
1	1	2	1	1	1	1	1	2	2	2	1	2
1	1	1	2	1	2	2	1	2	1	2	1	2
1	1	2	2	1	1	1	2	2	1	2	1	2
1	1	2	2	1	1	2	2	2	1	2	1	2
2	1	1	2	1	1	1	1	2	1	2	1	2
2	2	1	1	1	1	2	2	2	1	2	2	2
2	1	1	2	2	1	2	1	2	1	2	1	1
1	1	1	1	1	1	1	1	2	1	2	1	1
2	2	2	2	2	1	2	2	2	1	2	1	1
2	2	2	2	1	1	1	1	2	2	2	1	2
2	1	2	2	1	1	1	2	2	1	2	1	2
2	1	2	2	2	1	2	2	2	1	2	1	1
1	1	2	2	2	1	2	1	2	1	2	1	2
2	1	2	2	2	2	1	1	2	2	2	2	1
2	1	2	2	2	1	1	1	2	1	2	1	2
1	1	2	1	1	1	1	1	2	2	2	2	1
1	2	2	2	2	1	1	2	2	2	2	1	2
1	1	2	1	2	1	2	2	2	1	2	1	2
2	1	2	2	2	1	1	2	2	1	2	1	2
1	1	2	1	2	2	1	1	2	1	2	2	2
1	1	2	1	2	1	1	2	2	1	2	1	2
1	1	2	1	1	1	1	1	1	2	2	1	2
2	1	2	1	1	2	1	2	1	1	2	2	2
2	2	2	2	2	1	1	1	2	2	2	1	2
2	2	2	2	2	1	2	1	2	2	2	1	1
2	1	2	2	2	1	2	2	2	1	2	1	2
1	1	2	1	2	1	1	1	2	1	2	1	1
2	2	2	1	1	1	1	1	1	1	2	1	2
2	1	2	2	2	2	2	2	2	1	2	1	1
2	1	2	1	1	1	1	2	1	1	2	1	1
2	2	2	2	2	1	2	2	2	2	2	1	2
1	2	2	1	2	1	1	1	2	2	2	1	2
2	2	2	2	2	1	1	1	2	1	2	1	2
2	1	2	1	1	1	1	1	2	1	2	1	1
2	2	2	2	1	1	2	1	2	2	2	1	1
1	2	2	2	1	1	1	1	2	1	2	1	2
1	2	2	2	1	1	1	1	2	2	2	1	2
2	2	2	1	1	2	1	2	2	2	2	2	2
1	2	2	2	1	1	1	1	2	2	2	1	1
1	2	2	1	1	2	1	1	2	1	2	2	2
1	2	2	1	1	1	1	1	2	1	2	1	2
1	2	2	1	1	2	1	1	2	2	2	2	2
1	2	2	2	1	1	1	1	2	2	2	1	2
2	2	2	1	2	2	1	2	2	1	2	1	1
2	2	2	1	1	2	1	1	2	1	2	1	1
2	2	2	2	2	1	1	1	2	1	2	1	2
1	2	2	2	1	1	1	1	2	2	2	1	2
2	2	2	2	1	1	2	2	2	1	2	2	2
1	2	2	2	1	2	1	1	2	2	2	2	2
2	2	2	2	1	1	2	1	2	1	2	1	1
1	2	2	2	1	1	1	1	2	1	2	1	1
1	2	2	1	1	1	1	1	2	1	2	2	1
1	2	2	2	1	1	1	2	1	2	2	1	2
2	2	2	2	2	2	2	2	2	1	2	2	2
1	2	2	2	2	1	2	2	2	2	2	1	1
2	2	2	2	1	1	1	1	1	2	1	1	1
2	2	2	2	2	1	1	2	2	2	2	2	2
2	1	2	2	2	1	1	1	2	2	2	1	1
1	1	2	2	2	1	1	1	2	2	2	1	1
2	1	2	1	2	1	1	1	2	1	2	2	1
1	2	2	2	1	1	1	1	1	2	2	1	2
2	2	2	2	1	2	2	1	1	2	2	2	2
1	1	2	2	2	1	1	1	2	1	2	2	2
2	2	2	2	2	1	2	1	2	2	2	2	1
2	2	2	2	2	1	1	1	2	1	2	1	2
2	1	2	2	2	1	1	1	2	1	2	1	2
1	1	2	2	2	1	1	1	2	1	2	1	1
1	2	2	2	2	1	1	1	2	1	2	2	2
2	1	2	1	2	1	1	1	2	1	2	1	2
1	2	2	1	2	1	2	1	2	2	2	1	1
2	1	2	1	2	1	1	1	2	2	2	2	1
1	2	2	2	1	1	1	1	2	2	2	1	2
2	1	2	2	1	1	1	1	2	1	2	1	2
2	1	2	2	1	1	1	1	2	1	2	1	2
1	1	2	2	2	1	1	1	2	1	2	1	1
2	2	2	2	1	2	1	2	2	1	2	2	2
1	2	2	2	1	2	1	1	2	1	2	1	2
2	1	2	2	2	1	1	2	2	1	2	1	2
2	2	2	2	1	1	2	1	2	2	2	1	2
2	1	2	2	2	1	1	1	2	1	2	1	1
1	2	2	2	2	1	2	1	2	1	2	2	2
2	1	2	1	1	1	2	2	2	1	2	1	2
1	1	2	2	1	1	1	1	2	1	2	1	2
2	1	2	2	2	1	1	2	2	1	2	1	1
2	1	2	2	2	1	1	1	2	1	2	1	2
1	1	2	2	1	1	2	2	1	1	2	1	1
2	2	2	2	2	1	1	2	2	1	2	1	2
1	1	2	2	1	1	1	1	1	1	2	1	2
2	1	2	1	1	1	2	2	1	1	2	2	1
1	1	2	2	2	1	1	1	2	1	2	1	2
2	2	2	2	2	1	2	2	2	2	2	1	2
2	2	2	1	2	1	1	2	2	2	2	1	2
2	1	2	2	2	1	2	1	2	1	1	1	1
1	1	2	1	2	1	1	1	2	1	2	1	2
2	1	2	2	1	2	1	1	1	1	2	1	2
1	1	2	2	2	1	2	2	2	1	2	1	2
2	2	2	2	1	2	1	1	1	2	1	2	1
1	2	2	2	1	1	1	1	1	2	2	1	2
1	1	2	2	2	1	1	1	2	1	2	1	2
2	1	2	2	2	1	2	1	2	1	2	1	2
1	2	2	2	1	1	1	2	1	2	2	1	2
2	2	2	2	2	1	2	1	2	1	2	1	2
1	2	2	2	2	2	1	1	2	2	2	2	2
2	2	2	2	2	1	2	2	2	1	2	1	2
1	1	2	2	2	2	1	1	2	1	2	2	1
1	2	2	2	1	1	1	1	1	1	2	1	1
1	2	2	2	2	1	1	1	2	2	2	1	2
2	1	2	2	2	1	1	1	2	2	2	1	2
2	2	2	2	2	1	2	1	2	2	2	1	2
1	2	2	1	1	1	1	1	1	2	2	1	2
2	2	2	2	2	1	1	1	2	2	1	1	1
1	1	2	2	2	2	1	1	2	1	2	1	2
2	2	2	2	2	2	2	1	2	2	2	2	2
1	2	2	2	2	1	2	2	2	1	2	1	2
2	2	2	2	2	1	1	2	2	2	2	1	2
1	2	2	2	2	1	2	1	2	2	1	1	2
2	1	2	1	2	1	1	1	2	2	2	1	2
2	1	2	2	2	2	1	1	2	1	2	2	2
2	2	2	2	2	2	1	1	2	2	2	2	2
2	1	2	2	2	1	1	2	2	1	1	1	2
2	2	2	1	2	1	2	1	2	2	2	1	2
1	2	2	2	1	1	1	1	1	2	2	1	2
2	1	2	2	2	1	1	1	2	1	2	1	1
2	1	2	2	2	2	2	1	2	1	2	1	2
2	2	2	2	2	2	1	1	2	2	1	2	1
2	1	2	2	2	1	2	2	2	1	2	1	2
1	1	2	2	2	1	1	1	2	1	2	1	2
2	2	2	2	2	2	2	1	2	1	2	2	2
1	1	2	2	2	1	1	2	2	1	2	1	2
2	2	2	2	2	2	2	1	2	1	2	2	2
1	2	2	2	2	1	1	1	2	2	2	2	1
2	1	1	1	2	1	2	2	2	2	2	1	2
2	1	2	2	2	2	2	1	2	1	2	1	2
1	1	2	2	2	1	1	1	2	1	2	1	1
2	1	2	2	1	1	1	1	1	1	2	1	1
1	1	2	2	2	1	1	1	2	1	2	1	2
2	2	2	1	2	1	1	2	2	1	2	2	2
2	1	2	2	2	1	1	2	2	1	2	1	1
2	1	2	1	2	1	1	1	2	1	2	1	2
2	2	2	2	2	1	2	2	2	1	2	1	2
2	2	2	2	2	1	2	1	2	2	2	1	2
2	1	2	2	2	1	2	2	2	1	2	1	2
1	1	2	2	1	1	1	1	1	1	2	1	2
1	1	2	2	2	1	2	1	2	1	2	1	2
2	1	2	2	2	2	2	2	2	2	2	2	2
1	1	2	2	2	1	1	1	2	1	2	1	2
2	1	2	1	2	1	1	1	2	2	2	2	2
2	2	2	2	1	1	1	1	1	2	2	1	2
1	1	2	1	1	1	1	1	1	1	2	1	2
